# Supplementary material for: Multi-omics analysis identifies the unique high-FDCSP basal cells in triple-negative breast cancer
Source: Exp Biol Med (Maywood). 2025 Sep 25;250:10632. doi: 10.3389/ebm.2025.10632 (PMC12507714; doi:10.3389/ebm.2025.10632)
Supplement: Supplementary file 1 [file Table2.xlsx]

## Sheet: Sheet1
M1 Macrophage Polarization	M2 Macrophage Polarization
iNOS	ARG1/2 (Arginase)
IL12	IL10
CD64 (FcγR1A)	CD32
CD64 (FcγR1B)	CD163
CD64 (FcγR1C)	CD23 (FCER2)
CD80 (B7-1)	CD200R1
CXCR10	PD-L2 (PDCD1LG2)
IL23	PD-L1 (CD274)
CXCL9	MARCO
CXCL10	CSF1R
CXCL11	CD206 (MRC1)
CD86 (B7-2)	Il1RA (IL1RN)
IL1A	Il1R2
IL1B	IL4R
IL6	CCL4
TNFa	CCL13
MHCII	CCL20
CCL5	CCL17
IRF5	CCL18
IRF1	CCL22
CD40	CCL24
IDO1	LYVE1
KYNU	VEGFA
CCR7	VEGFB
	VEGFC
	VEGFD
	EGF
	Cathepsin A (CTSA)
	CTSB
	CSTC
	CTSD
	TGFB1
	TGFB2
	TGFB3
	MMP14
	MMP19
	MMP9
	CLEC7A
	WNT7b
	FASL
	TNFSF12
	TNFSF8
	CD276 (B7-H3)
	VTCN1 (BH-H4)
	MSR1 (CD204)
	FN1
	IRF4
