# Supplementary material for: Multi-omics analysis identifies the unique high-FDCSP basal cells in triple-negative breast cancer
Source: Exp Biol Med (Maywood). 2025 Sep 25;250:10632. doi: 10.3389/ebm.2025.10632 (PMC12507714; doi:10.3389/ebm.2025.10632)
Supplement: Supplementary file 2 [file Table3.xlsx]

## Sheet: Sheet1
Database	Drug	Target	t-value	p-value
CGP	Quizartinib	FLT3	5.39168	8.92975e-08
	Lapatinib	ERBB2	-2.90627	0.00387137
	1256580-46-7	ALK	2.3743	0.0177922
	OSI-930	KIT	3.03006	0.00251522
	Linifanib	FLT3	4.9187	1.03591e-06
	870483-87-7	CSF1R	-3.07798	0.00214738
CCLE	Sorafenib	FLT3	2.52687	0.0117113
	9-Fluoro-11,17,21-trihydroxy-16-methylpregna-1,4-diene-3,20-dione	NR3C1	-2.22108	0.0266374
	Pazopanib	FLT3	2.47484	0.0135462
	Elocalcitol	VDR	3.07686	0.00216782
	Sotrastaurin	PRKCB	2.61863	0.00908047
	Pluripotin	MAPK1	-2.44051	0.0148876
	INC424	JAK2	-2.47221	0.0136451
	Tacrolimus	PPP3CC	4.12494	4.13452e-05
