# Supplementary material for: Multi-omics analysis identifies the unique high-FDCSP basal cells in triple-negative breast cancer
Source: Exp Biol Med (Maywood). 2025 Sep 25;250:10632. doi: 10.3389/ebm.2025.10632 (PMC12507714; doi:10.3389/ebm.2025.10632)
Supplement: Supplementary file 7 [file Table1.xlsx]

## Sheet: Table S1
Cell lines	Expression(RPKM)	Cancer type
MDAMB436_BREAST	11.3185	TNBC
HCC1806_BREAST	0.129425	TNBC
HCC38_BREAST	0.0252474	TNBC
HCC70_BREAST	0.0277849	TNBC
BT20_BREAST	0.0204623	TNBC
BT549_BREAST	0.0203991	TNBC
SKBR3_BREAST	0	non-TNBC
MCF7_BREAST	0	non-TNBC
AU565_BREAST	0	non-TNBC
ZR751_BREAST	0	non-TNBC
